# Supplementary material for: The Role of Adult Vaccines as Part of Antimicrobial Stewardship: A Scoping Review
Source: Antibiotics (Basel). 2023 Sep 10;12(9):1429. doi: 10.3390/antibiotics12091429 (PMC10525636; doi:10.3390/antibiotics12091429)
Supplement: Supplementary file 1 [file antibiotics-12-01429-s001.zip]

Archive with 1 entries (1 files):
- antibiotics-2572022-supplementary.pdf
